# Supplementary material for: A new species of Pentamera Ayres, 1852 from the Brazilian coast (Holothuroidea, Dendrochirotida, Phyllophoridae)
Source: Zookeys. 2016 Nov 21;(634):1–14. doi: 10.3897/zookeys.634.9769 (PMC5126527; doi:10.3897/zookeys.634.9769)
Supplement: XML Treatment for Pentamera [file zookeys.634.9769-treatment1.xml]

<!DOCTYPE tp:taxon-treatment
  PUBLIC "-//TaxonX//DTD Taxonomic Treatment Publishing DTD v0 20100105//EN" "tax-treatment-NSO.dtd">
<tp:taxon-treatment xmlns:tp="http://www.plazi.org/taxpub"><tp:treatment-meta><kwd-group><label>Taxon classification</label><kwd><named-content content-type="kingdom">Animalia</named-content></kwd><kwd><named-content content-type="order">Dendrochirotida</named-content></kwd><kwd><named-content content-type="family">Phyllophoridae</named-content></kwd></kwd-group><mixed-citation publication-type="journal"><person-group><name><surname>Prata</surname><given-names>Jéssica</given-names></name><name><surname>Christoffersen</surname><given-names>Martin L.</given-names></name></person-group><article-title>A new species of <italic><tp:taxon-name><tp:taxon-name-part taxon-name-part-type="genus">Pentamera</tp:taxon-name-part></tp:taxon-name></italic> Ayres, 1852 from the Brazilian coast (<tp:taxon-name><tp:taxon-name-part taxon-name-part-type="class">Holothuroidea</tp:taxon-name-part></tp:taxon-name>, <tp:taxon-name><tp:taxon-name-part taxon-name-part-type="order">Dendrochirotida</tp:taxon-name-part></tp:taxon-name>, <tp:taxon-name><tp:taxon-name-part taxon-name-part-type="family">Phyllophoridae</tp:taxon-name-part></tp:taxon-name>)</article-title><source>Zookeys</source><day>21</day><month>11</month><year>2016</year><volume>2016</volume><issue>634</issue><fpage>1</fpage><lpage>14</lpage><pub-id pub-id-type="doi">10.3897/zookeys.634.9769</pub-id></mixed-citation></tp:treatment-meta><tp:nomenclature><label>Genus</label><tp:taxon-name>
              <tp:taxon-name-part taxon-name-part-type="genus">Pentamera</tp:taxon-name-part>
            </tp:taxon-name><tp:taxon-authority>Ayres, 1852</tp:taxon-authority></tp:nomenclature><tp:treatment-sec sec-type="diagnosis" id="SECID0ELKAC"><title>Diagnosis.</title><p>Small to medium sized. Ten tentacles, with two ventral ones smaller. Tube feet only in the radii, elongated, slightly retractile. Calcareous ring with moderate to long posterior processes. Body wall with tables of two pillars or derivatives of these, sometimes accompanied by plates. Tube feet with large endplates and curved supporting tables varying from low to high spire. Tentacles with rods, plates or rosettes (modified after <xref ref-type="bibr" rid="B6">Deichmann 1941</xref>, <xref ref-type="bibr" rid="B10">Lambert 1998</xref>).</p></tp:treatment-sec><tp:treatment-sec sec-type="remarks" id="SECID0EZKAC"><title>Remarks.</title><p>The diagnosis has been modified to include the new species and the fact that the type and some other species have plates in the body wall in addition to tables. <italic><tp:taxon-name><tp:taxon-name-part taxon-name-part-type="genus">Pentamera</tp:taxon-name-part> <tp:taxon-name-part taxon-name-part-type="species">paraibanensis</tp:taxon-name-part></tp:taxon-name></italic> sp. n. has posterior processes of medium size and rosettes in the tentacles.</p><!--PageBreak--></tp:treatment-sec><ref-list><ref id="B6"><mixed-citation xmlns:xlink="http://www.w3.org/1999/xlink" xlink:type="simple">
          <person-group><name name-style="western"><surname>Deichmann</surname><given-names>E</given-names></name></person-group> (<year>1941</year>) <article-title>The <tp:taxon-name><tp:taxon-name-part taxon-name-part-type="class">Holothurioidea</tp:taxon-name-part></tp:taxon-name> collected by the Velero III during the years 1932 to 1938. Part I, Dendrochirota</article-title>, <source>Allan Hancock Pacific Expedition 1932–1940</source> <volume>8</volume>: <fpage>61</fpage>–<lpage>153</lpage>.</mixed-citation></ref><ref id="B10"><mixed-citation xmlns:xlink="http://www.w3.org/1999/xlink" xlink:type="simple">
          <person-group><name name-style="western"><surname>Lambert</surname><given-names>P</given-names></name></person-group> (<year>1998</year>) <article-title><italic><tp:taxon-name><tp:taxon-name-part taxon-name-part-type="genus">Pentamera</tp:taxon-name-part> <tp:taxon-name-part taxon-name-part-type="species">rigida</tp:taxon-name-part></tp:taxon-name></italic> and <italic><tp:taxon-name><tp:taxon-name-part taxon-name-part-type="genus">P.</tp:taxon-name-part> <tp:taxon-name-part taxon-name-part-type="species">pediparva</tp:taxon-name-part></tp:taxon-name></italic>, two new species of sea cucumber from the west coast of North America (<tp:taxon-name><tp:taxon-name-part taxon-name-part-type="phylum">Echinodermata</tp:taxon-name-part></tp:taxon-name>: <tp:taxon-name><tp:taxon-name-part taxon-name-part-type="class">Holothuroidea</tp:taxon-name-part></tp:taxon-name>).</article-title> <source>Proceedings of the Biological Society of Washington</source> <volume>111</volume>(<issue>3</issue>): <fpage>535</fpage>–<lpage>550</lpage>.</mixed-citation></ref></ref-list></tp:taxon-treatment>
