# Supplementary material for: A new species of Pentamera Ayres, 1852 from the Brazilian coast (Holothuroidea, Dendrochirotida, Phyllophoridae)
Source: Zookeys. 2016 Nov 21;(634):1–14. doi: 10.3897/zookeys.634.9769 (PMC5126527; doi:10.3897/zookeys.634.9769)
Supplement: XML Treatment for Pentamera paraibanensis [file zookeys.634.9769-treatment2.xml]

<!DOCTYPE tp:taxon-treatment
  PUBLIC "-//TaxonX//DTD Taxonomic Treatment Publishing DTD v0 20100105//EN" "tax-treatment-NSO.dtd">
<tp:taxon-treatment xmlns:tp="http://www.plazi.org/taxpub"><tp:treatment-meta><kwd-group><label>Taxon classification</label><kwd><named-content content-type="kingdom">Animalia</named-content></kwd><kwd><named-content content-type="order">Dendrochirotida</named-content></kwd><kwd><named-content content-type="family">Phyllophoridae</named-content></kwd></kwd-group><mixed-citation publication-type="journal"><person-group><name><surname>Prata</surname><given-names>Jéssica</given-names></name><name><surname>Christoffersen</surname><given-names>Martin L.</given-names></name></person-group><article-title>A new species of <italic><tp:taxon-name><tp:taxon-name-part taxon-name-part-type="genus">Pentamera</tp:taxon-name-part></tp:taxon-name></italic> Ayres, 1852 from the Brazilian coast (<tp:taxon-name><tp:taxon-name-part taxon-name-part-type="class">Holothuroidea</tp:taxon-name-part></tp:taxon-name>, <tp:taxon-name><tp:taxon-name-part taxon-name-part-type="order">Dendrochirotida</tp:taxon-name-part></tp:taxon-name>, <tp:taxon-name><tp:taxon-name-part taxon-name-part-type="family">Phyllophoridae</tp:taxon-name-part></tp:taxon-name>)</article-title><source>Zookeys</source><day>21</day><month>11</month><year>2016</year><volume>2016</volume><issue>634</issue><fpage>1</fpage><lpage>14</lpage><pub-id pub-id-type="doi">10.3897/zookeys.634.9769</pub-id></mixed-citation></tp:treatment-meta><tp:nomenclature><tp:taxon-name>
              <tp:taxon-name-part taxon-name-part-type="genus">Pentamera</tp:taxon-name-part>
              <tp:taxon-name-part taxon-name-part-type="species">paraibanensis</tp:taxon-name-part>
              <object-id xmlns:xlink="http://www.w3.org/1999/xlink" content-type="zoobank" xlink:type="simple">http://zoobank.org/B14236B1-3248-4A7A-B113-E0CE8EB0B6EF</object-id>
            </tp:taxon-name><tp:taxon-status xmlns:xlink="http://www.w3.org/1999/xlink" xlink:type="simple">sp. n.</tp:taxon-status><xref ref-type="fig" rid="F1">Figs 1</xref><xref ref-type="fig" rid="F2">, 2</xref><xref ref-type="fig" rid="F3">, 3</xref></tp:nomenclature><tp:treatment-sec sec-type="Type specimen" id="SECID0E1MAC"><title>Type specimen.</title><p>Holotype, <named-content xmlns:xlink="http://www.w3.org/1999/xlink" content-type="voucher code" xlink:title="Echinodermata Collection of Federal University of Paraiba" id="NCID0EANAC" xlink:type="simple"><abbrev content-type="collection" xlink:title="Echinodermata Collection of Federal University of Paraiba" id="ABBRID0EENAC" xlink:type="simple">UFPB.ECH</abbrev>-2229</named-content>, João Pessoa, Paraiba State, Brazil, <named-content xmlns:xlink="http://www.w3.org/1999/xlink" content-type="dwc:verbatimCoordinates" xlink:type="simple"><named-content content-type="geo-json" specific-use="{&#34;type&#34;:&#34;Point&#34;,&#34;coordinates&#34;:[-34.798889,-7.083611]}" id="NCID0ENNAC" xlink:type="simple">7°05'01"S; 34°47'56"W</named-content></named-content>, 10 m, associated to rhodoliths, <named-content xmlns:xlink="http://www.w3.org/1999/xlink" content-type="date" id="NCID0ESNAC" xlink:type="simple">9 March 2006</named-content>.</p></tp:treatment-sec><tp:treatment-sec sec-type="type locality" id="SECID0EWNAC"><title>Type locality.</title><p>João Pessoa, Paraiba State, Brazil, <named-content xmlns:xlink="http://www.w3.org/1999/xlink" content-type="dwc:verbatimCoordinates" xlink:type="simple"><named-content content-type="geo-json" specific-use="{&#34;type&#34;:&#34;Point&#34;,&#34;coordinates&#34;:[-34.798889,-7.083611]}" id="NCID0E6NAC" xlink:type="simple">7°05'01"S; 34°47'56"W</named-content></named-content>, 10 m, associated with rhodoliths, <named-content xmlns:xlink="http://www.w3.org/1999/xlink" content-type="date" id="NCID0EEOAC" xlink:type="simple">9 March 2006</named-content>.</p></tp:treatment-sec><tp:treatment-sec sec-type="type material" id="SECID0EIOAC"><title>Other type material.</title><p>Paratype, <named-content xmlns:xlink="http://www.w3.org/1999/xlink" content-type="voucher code" xlink:title="Echinodermata Collection of Federal University of Paraiba" id="NCID0EOOAC" xlink:type="simple"><abbrev content-type="collection" xlink:title="Echinodermata Collection of Federal University of Paraiba" id="ABBRID0ESOAC" xlink:type="simple">UFPB.ECH</abbrev>-2230</named-content>, João Pessoa, Paraiba State, Brazil, <named-content xmlns:xlink="http://www.w3.org/1999/xlink" content-type="dwc:verbatimCoordinates" xlink:type="simple"><named-content content-type="geo-json" specific-use="{&#34;type&#34;:&#34;Point&#34;,&#34;coordinates&#34;:[-34.798889,-7.083611]}" id="NCID0E2OAC" xlink:type="simple">7°05'01"S; 34°47'56"W</named-content></named-content>, <named-content xmlns:xlink="http://www.w3.org/1999/xlink" content-type="date" id="NCID0EAPAC" xlink:type="simple">6 March 2006</named-content>; Paratype, <named-content xmlns:xlink="http://www.w3.org/1999/xlink" content-type="voucher code" xlink:title="Echinodermata Collection of Federal University of Paraiba" id="NCID0EEPAC" xlink:type="simple"><abbrev content-type="collection" xlink:title="Echinodermata Collection of Federal University of Paraiba" id="ABBRID0EIPAC" xlink:type="simple">UFPB.ECH</abbrev>-2061</named-content>, João Pessoa, Paraiba State, Brazil, <named-content xmlns:xlink="http://www.w3.org/1999/xlink" content-type="dwc:verbatimCoordinates" xlink:type="simple"><named-content content-type="geo-json" specific-use="{&#34;type&#34;:&#34;Point&#34;,&#34;coordinates&#34;:[-34.752778,-7.063333]}" id="NCID0ERPAC" xlink:type="simple">7°03'48"S; 34°45'10"W</named-content></named-content>, 15 m, <named-content xmlns:xlink="http://www.w3.org/1999/xlink" content-type="date" id="NCID0EWPAC" xlink:type="simple">21 March 2006</named-content>; Paratype, <named-content xmlns:xlink="http://www.w3.org/1999/xlink" content-type="voucher code" xlink:title="Echinodermata Collection of Federal University of Paraiba" id="NCID0E1PAC" xlink:type="simple"><abbrev content-type="collection" xlink:title="Echinodermata Collection of Federal University of Paraiba" id="ABBRID0E5PAC" xlink:type="simple">UFPB.ECH</abbrev>-2048</named-content>, João Pessoa, Paraiba State, Brazil, <named-content xmlns:xlink="http://www.w3.org/1999/xlink" content-type="dwc:verbatimCoordinates" xlink:type="simple"><named-content content-type="geo-json" specific-use="{&#34;type&#34;:&#34;Point&#34;,&#34;coordinates&#34;:[-34.739167,-7.084722]}" id="NCID0EIAAE" xlink:type="simple">07°05'05"S; 34°44'21"W</named-content></named-content>, 12 m, <named-content xmlns:xlink="http://www.w3.org/1999/xlink" content-type="date" id="NCID0ENAAE" xlink:type="simple">24 June 2005</named-content>; Paratype, <named-content xmlns:xlink="http://www.w3.org/1999/xlink" content-type="voucher code" xlink:title="Echinodermata Collection of Federal University of Paraiba" id="NCID0ERAAE" xlink:type="simple"><abbrev content-type="collection" xlink:title="Echinodermata Collection of Federal University of Paraiba" id="ABBRID0EVAAE" xlink:type="simple">UFPB.ECH</abbrev>-2058</named-content>, João Pessoa, Paraiba State, Brazil, <named-content xmlns:xlink="http://www.w3.org/1999/xlink" content-type="dwc:verbatimCoordinates" xlink:type="simple"><named-content content-type="geo-json" specific-use="{&#34;type&#34;:&#34;Point&#34;,&#34;coordinates&#34;:[-34.731667,-7.116667]}" id="NCID0E5AAE" xlink:type="simple">7°07'00"S; 34°43'54"W</named-content></named-content>, <named-content xmlns:xlink="http://www.w3.org/1999/xlink" content-type="date" id="NCID0EDBAE" xlink:type="simple">14 March 2006</named-content>; Paratype, <named-content xmlns:xlink="http://www.w3.org/1999/xlink" content-type="voucher code" xlink:title="Echinodermata Collection of Federal University of Paraiba" id="NCID0EHBAE" xlink:type="simple"><abbrev content-type="collection" xlink:title="Echinodermata Collection of Federal University of Paraiba" id="ABBRID0ELBAE" xlink:type="simple">UFPB.ECH</abbrev>-2089</named-content>, João Pessoa, Paraiba State, Brazil, <named-content xmlns:xlink="http://www.w3.org/1999/xlink" content-type="dwc:verbatimCoordinates" xlink:type="simple"><named-content content-type="geo-json" specific-use="{&#34;type&#34;:&#34;Point&#34;,&#34;coordinates&#34;:[-34.788611,-7.063889]}" id="NCID0EUBAE" xlink:type="simple">7°03'50"S; 34°47'19"W</named-content></named-content>, 10 m, <named-content xmlns:xlink="http://www.w3.org/1999/xlink" content-type="date" id="NCID0EZBAE" xlink:type="simple">21 March 2006</named-content>.</p></tp:treatment-sec><tp:treatment-sec sec-type="material" id="SECID0E4BAE"><title>Additional material.</title><p>
              <named-content xmlns:xlink="http://www.w3.org/1999/xlink" content-type="voucher code" xlink:title="Echinodermata Collection of Federal University of Paraiba" id="NCID0EDCAE" xlink:type="simple"><abbrev content-type="collection" xlink:title="Echinodermata Collection of Federal University of Paraiba" id="ABBRID0EHCAE" xlink:type="simple">UFPB.ECH</abbrev>-2088</named-content>, João Pessoa, Paraiba State, Brazil, <named-content xmlns:xlink="http://www.w3.org/1999/xlink" content-type="dwc:verbatimCoordinates" xlink:type="simple"><named-content content-type="geo-json" specific-use="{&#34;type&#34;:&#34;Point&#34;,&#34;coordinates&#34;:[-34.789722,-6.983611]}" id="NCID0EQCAE" xlink:type="simple">6°59'01"S; 34°47'23"W</named-content></named-content>, 10 m, 6 spec., <named-content xmlns:xlink="http://www.w3.org/1999/xlink" content-type="date" id="NCID0EVCAE" xlink:type="simple">7 March, 2006</named-content>; <named-content xmlns:xlink="http://www.w3.org/1999/xlink" content-type="voucher code" xlink:title="Echinodermata Collection of Federal University of Paraiba" id="NCID0EZCAE" xlink:type="simple"><abbrev content-type="collection" xlink:title="Echinodermata Collection of Federal University of Paraiba" id="ABBRID0E4CAE" xlink:type="simple">UFPB.ECH</abbrev>-141</named-content>, João Pessoa, Paraiba State, Brazil, <named-content xmlns:xlink="http://www.w3.org/1999/xlink" content-type="dwc:verbatimCoordinates" xlink:type="simple"><named-content content-type="geo-json" specific-use="{&#34;type&#34;:&#34;Point&#34;,&#34;coordinates&#34;:[-34.789722,-6.983611]}" id="NCID0EGDAE" xlink:type="simple">6°59'01"S; 34°47'23"W</named-content></named-content>, 100 spec, <named-content xmlns:xlink="http://www.w3.org/1999/xlink" content-type="date" id="NCID0ELDAE" xlink:type="simple">7 March 2006</named-content>; <named-content xmlns:xlink="http://www.w3.org/1999/xlink" content-type="voucher code" xlink:title="Echinodermata Collection of Federal University of Paraiba" id="NCID0EPDAE" xlink:type="simple"><abbrev content-type="collection" xlink:title="Echinodermata Collection of Federal University of Paraiba" id="ABBRID0ETDAE" xlink:type="simple">UFPB.ECH</abbrev>-148</named-content>, João Pessoa, Paraiba State, Brazil, <named-content xmlns:xlink="http://www.w3.org/1999/xlink" content-type="dwc:verbatimCoordinates" xlink:type="simple"><named-content content-type="geo-json" specific-use="{&#34;type&#34;:&#34;Point&#34;,&#34;coordinates&#34;:[-34.778056,-6.983333]}" id="NCID0E3DAE" xlink:type="simple">6°59'00"S; 34°46'41"W</named-content></named-content>, 4 spec, <named-content xmlns:xlink="http://www.w3.org/1999/xlink" content-type="date" id="NCID0EBEAE" xlink:type="simple">7 March 2006</named-content>; <named-content xmlns:xlink="http://www.w3.org/1999/xlink" content-type="voucher code" xlink:title="Echinodermata Collection of Federal University of Paraiba" id="NCID0EFEAE" xlink:type="simple"><abbrev content-type="collection" xlink:title="Echinodermata Collection of Federal University of Paraiba" id="ABBRID0EJEAE" xlink:type="simple">UFPB.ECH</abbrev>-1684</named-content>, João Pessoa, Paraiba State, Brazil, <named-content xmlns:xlink="http://www.w3.org/1999/xlink" content-type="dwc:verbatimCoordinates" xlink:type="simple"><named-content content-type="geo-json" specific-use="{&#34;type&#34;:&#34;Point&#34;,&#34;coordinates&#34;:[-34.753333,-6.983611]}" id="NCID0ESEAE" xlink:type="simple">6°59'01"S; 34°45'12"W</named-content></named-content>, 20m, 1 spec., <named-content xmlns:xlink="http://www.w3.org/1999/xlink" content-type="date" id="NCID0EXEAE" xlink:type="simple">7 March 2006</named-content>; <named-content xmlns:xlink="http://www.w3.org/1999/xlink" content-type="voucher code" xlink:title="Echinodermata Collection of Federal University of Paraiba" id="NCID0E2EAE" xlink:type="simple"><abbrev content-type="collection" xlink:title="Echinodermata Collection of Federal University of Paraiba" id="ABBRID0E6EAE" xlink:type="simple">UFPB.ECH</abbrev>-145</named-content>, João Pessoa, Paraiba State, Brazil, <named-content xmlns:xlink="http://www.w3.org/1999/xlink" content-type="dwc:verbatimCoordinates" xlink:type="simple"><named-content content-type="geo-json" specific-use="{&#34;type&#34;:&#34;Point&#34;,&#34;coordinates&#34;:[-34.798611,-7.017222]}" id="NCID0EIFAE" xlink:type="simple">7°01'02"S; 34°47'55"W</named-content></named-content>, 86 spec, <named-content xmlns:xlink="http://www.w3.org/1999/xlink" content-type="date" id="NCID0ENFAE" xlink:type="simple">6 March 2006</named-content>; <named-content xmlns:xlink="http://www.w3.org/1999/xlink" content-type="voucher code" xlink:title="Echinodermata Collection of Federal University of Paraiba" id="NCID0ERFAE" xlink:type="simple"><abbrev content-type="collection" xlink:title="Echinodermata Collection of Federal University of Paraiba" id="ABBRID0EVFAE" xlink:type="simple">UFPB.ECH</abbrev>-149</named-content>, João Pessoa, Paraiba State, Brazil, <named-content xmlns:xlink="http://www.w3.org/1999/xlink" content-type="dwc:verbatimCoordinates" xlink:type="simple"><named-content content-type="geo-json" specific-use="{&#34;type&#34;:&#34;Point&#34;,&#34;coordinates&#34;:[-34.767222,-7.016667]}" id="NCID0E5FAE" xlink:type="simple">7°01'00"S; 34°46'02"W</named-content></named-content>, 2 spec., <named-content xmlns:xlink="http://www.w3.org/1999/xlink" content-type="date" id="NCID0EDGAE" xlink:type="simple">6 March 2006</named-content>; <named-content xmlns:xlink="http://www.w3.org/1999/xlink" content-type="voucher code" xlink:title="Echinodermata Collection of Federal University of Paraiba" id="NCID0EHGAE" xlink:type="simple"><abbrev content-type="collection" xlink:title="Echinodermata Collection of Federal University of Paraiba" id="ABBRID0ELGAE" xlink:type="simple">UFPB.ECH</abbrev>-140</named-content>, João Pessoa, Paraiba State, Brazil, <named-content xmlns:xlink="http://www.w3.org/1999/xlink" content-type="dwc:verbatimCoordinates" xlink:type="simple"><named-content content-type="geo-json" specific-use="{&#34;type&#34;:&#34;Point&#34;,&#34;coordinates&#34;:[-34.788611,-7.063889]}" id="NCID0EUGAE" xlink:type="simple">7°03'50"S; 34°47'19"W</named-content></named-content>, 165 spec., <named-content xmlns:xlink="http://www.w3.org/1999/xlink" content-type="date" id="NCID0EZGAE" xlink:type="simple">21 March 2006</named-content>; <named-content xmlns:xlink="http://www.w3.org/1999/xlink" content-type="voucher code" xlink:title="Echinodermata Collection of Federal University of Paraiba" id="NCID0E4GAE" xlink:type="simple"><abbrev content-type="collection" xlink:title="Echinodermata Collection of Federal University of Paraiba" id="ABBRID0EBHAE" xlink:type="simple">UFPB.ECH</abbrev>-143</named-content>, João Pessoa, Paraiba State, Brazil, <named-content xmlns:xlink="http://www.w3.org/1999/xlink" content-type="dwc:verbatimCoordinates" xlink:type="simple"><named-content content-type="geo-json" specific-use="{&#34;type&#34;:&#34;Point&#34;,&#34;coordinates&#34;:[-34.788611,-7.063889]}" id="NCID0EKHAE" xlink:type="simple">7°03'50"S; 34°47'19"W</named-content></named-content>, 400 spec., <named-content xmlns:xlink="http://www.w3.org/1999/xlink" content-type="date" id="NCID0EPHAE" xlink:type="simple">7 March 2006</named-content>; <named-content xmlns:xlink="http://www.w3.org/1999/xlink" content-type="voucher code" xlink:title="Echinodermata Collection of Federal University of Paraiba" id="NCID0ETHAE" xlink:type="simple"><abbrev content-type="collection" xlink:title="Echinodermata Collection of Federal University of Paraiba" id="ABBRID0EXHAE" xlink:type="simple">UFPB.ECH</abbrev>-150</named-content>, João Pessoa, Paraiba State, Brazil, <named-content xmlns:xlink="http://www.w3.org/1999/xlink" content-type="dwc:verbatimCoordinates" xlink:type="simple"><named-content content-type="geo-json" specific-use="{&#34;type&#34;:&#34;Point&#34;,&#34;coordinates&#34;:[-34.752778,-7.063333]}" id="NCID0EAIAE" xlink:type="simple">7°03'48"S; 34°45'10"W</named-content></named-content>, 31 spec., <named-content xmlns:xlink="http://www.w3.org/1999/xlink" content-type="date" id="NCID0EFIAE" xlink:type="simple">21 March 2006</named-content>; <named-content xmlns:xlink="http://www.w3.org/1999/xlink" content-type="voucher code" xlink:title="Echinodermata Collection of Federal University of Paraiba" id="NCID0EJIAE" xlink:type="simple"><abbrev content-type="collection" xlink:title="Echinodermata Collection of Federal University of Paraiba" id="ABBRID0ENIAE" xlink:type="simple">UFPB.ECH</abbrev>-153</named-content>, João Pessoa, Paraiba State, Brazil, <named-content xmlns:xlink="http://www.w3.org/1999/xlink" content-type="dwc:verbatimCoordinates" xlink:type="simple"><named-content content-type="geo-json" specific-use="{&#34;type&#34;:&#34;Point&#34;,&#34;coordinates&#34;:[-34.720000,-7.063611]}" id="NCID0EWIAE" xlink:type="simple">7°03'49"S; 34°43'12"W</named-content></named-content>, 31 spec., <named-content xmlns:xlink="http://www.w3.org/1999/xlink" content-type="date" id="NCID0E2IAE" xlink:type="simple">21 March 2006</named-content>; <named-content xmlns:xlink="http://www.w3.org/1999/xlink" content-type="voucher code" xlink:title="Echinodermata Collection of Federal University of Paraiba" id="NCID0E6IAE" xlink:type="simple"><abbrev content-type="collection" xlink:title="Echinodermata Collection of Federal University of Paraiba" id="ABBRID0EDJAE" xlink:type="simple">UFPB.ECH</abbrev>-204</named-content>, João Pessoa, Paraiba State, Brazil, <named-content xmlns:xlink="http://www.w3.org/1999/xlink" content-type="dwc:verbatimCoordinates" xlink:type="simple"><named-content content-type="geo-json" specific-use="{&#34;type&#34;:&#34;Point&#34;,&#34;coordinates&#34;:[-34.796944,-7.073444]}" id="NCID0EMJAE" xlink:type="simple">7°04'24,4"S; 34°47'49"W</named-content></named-content>, 6 m, 42 spec., <named-content xmlns:xlink="http://www.w3.org/1999/xlink" content-type="date" id="NCID0ERJAE" xlink:type="simple">June 2005</named-content>; <named-content xmlns:xlink="http://www.w3.org/1999/xlink" content-type="voucher code" xlink:title="Echinodermata Collection of Federal University of Paraiba" id="NCID0EVJAE" xlink:type="simple"><abbrev content-type="collection" xlink:title="Echinodermata Collection of Federal University of Paraiba" id="ABBRID0EZJAE" xlink:type="simple">UFPB.ECH</abbrev>-858</named-content>, João Pessoa, Paraiba State, Brazil, <named-content xmlns:xlink="http://www.w3.org/1999/xlink" content-type="dwc:verbatimCoordinates" xlink:type="simple"><named-content content-type="geo-json" specific-use="{&#34;type&#34;:&#34;Point&#34;,&#34;coordinates&#34;:[-34.109722,-7.123667]}" id="NCID0ECKAE" xlink:type="simple">7°7'25,2"S; 34°6'35,0"W</named-content></named-content>, 23 spec.; <named-content xmlns:xlink="http://www.w3.org/1999/xlink" content-type="voucher code" xlink:title="Echinodermata Collection of Federal University of Paraiba" id="NCID0EHKAE" xlink:type="simple"><abbrev content-type="collection" xlink:title="Echinodermata Collection of Federal University of Paraiba" id="ABBRID0ELKAE" xlink:type="simple">UFPB.ECH</abbrev>-857</named-content>, João Pessoa, Paraiba State, Brazil, <named-content xmlns:xlink="http://www.w3.org/1999/xlink" content-type="dwc:verbatimCoordinates" xlink:type="simple"><named-content content-type="geo-json" specific-use="{&#34;type&#34;:&#34;Point&#34;,&#34;coordinates&#34;:[-34.776144,-7.141343]}" id="NCID0EUKAE" xlink:type="simple">7°8'28,836"S; 34°46'34,118"W</named-content></named-content>, João Pessoa, PB, Brazil, 1 spec., <named-content xmlns:xlink="http://www.w3.org/1999/xlink" content-type="date" id="NCID0EZKAE" xlink:type="simple">4 October 2007</named-content>; <named-content xmlns:xlink="http://www.w3.org/1999/xlink" content-type="voucher code" xlink:title="Echinodermata Collection of Federal University of Paraiba" id="NCID0E4KAE" xlink:type="simple"><abbrev content-type="collection" xlink:title="Echinodermata Collection of Federal University of Paraiba" id="ABBRID0EBLAE" xlink:type="simple">UFPB.ECH</abbrev>-2087</named-content>, João Pessoa, Paraiba State, Brazil, <named-content xmlns:xlink="http://www.w3.org/1999/xlink" content-type="dwc:verbatimCoordinates" xlink:type="simple"><named-content content-type="geo-json" specific-use="{&#34;type&#34;:&#34;Point&#34;,&#34;coordinates&#34;:[-34.788611,-7.063611]}" id="NCID0EKLAE" xlink:type="simple">7°03'49"S; 34°47'19"W</named-content></named-content>, 1 spec., <named-content xmlns:xlink="http://www.w3.org/1999/xlink" content-type="date" id="NCID0EPLAE" xlink:type="simple">21 March 2006</named-content>; <named-content xmlns:xlink="http://www.w3.org/1999/xlink" content-type="voucher code" xlink:title="Echinodermata Collection of Federal University of Paraiba" id="NCID0ETLAE" xlink:type="simple"><abbrev content-type="collection" xlink:title="Echinodermata Collection of Federal University of Paraiba" id="ABBRID0EXLAE" xlink:type="simple">UFPB.ECH</abbrev>-205</named-content>, Picãozinho, North Point, João Pessoa, Paraiba State, Brazil, 1 spec., <named-content xmlns:xlink="http://www.w3.org/1999/xlink" content-type="date" id="NCID0E4LAE" xlink:type="simple">12 June 2003</named-content>; <named-content xmlns:xlink="http://www.w3.org/1999/xlink" content-type="voucher code" xlink:title="Echinodermata Collection of Federal University of Paraiba" id="NCID0EBMAE" xlink:type="simple"><abbrev content-type="collection" xlink:title="Echinodermata Collection of Federal University of Paraiba" id="ABBRID0EFMAE" xlink:type="simple">UFPB.ECH</abbrev>-2072</named-content>, João Pessoa, Paraiba State, Brazil, <named-content xmlns:xlink="http://www.w3.org/1999/xlink" content-type="dwc:verbatimCoordinates" xlink:type="simple"><named-content content-type="geo-json" specific-use="{&#34;type&#34;:&#34;Point&#34;,&#34;coordinates&#34;:[-34.750000,-7.719167]}" id="NCID0EOMAE" xlink:type="simple">7°43'09"S; 34°45'00"W</named-content></named-content>, 1 spec.; <named-content xmlns:xlink="http://www.w3.org/1999/xlink" content-type="voucher code" xlink:title="Echinodermata Collection of Federal University of Paraiba" id="NCID0ETMAE" xlink:type="simple"><abbrev content-type="collection" xlink:title="Echinodermata Collection of Federal University of Paraiba" id="ABBRID0EXMAE" xlink:type="simple">UFPB.ECH</abbrev>-2068</named-content>, Coqueirinho Beach, Conde, Paraiba State, Brazil, 1 spec., <named-content xmlns:xlink="http://www.w3.org/1999/xlink" content-type="date" id="NCID0E4MAE" xlink:type="simple">3 June 2008</named-content>; <named-content xmlns:xlink="http://www.w3.org/1999/xlink" content-type="voucher code" xlink:title="Echinodermata Collection of Federal University of Paraiba" id="NCID0EBNAE" xlink:type="simple"><abbrev content-type="collection" xlink:title="Echinodermata Collection of Federal University of Paraiba" id="ABBRID0EFNAE" xlink:type="simple">UFPB.ECH</abbrev>-2059</named-content>, João Pessoa, Paraiba State, Brazil, <named-content xmlns:xlink="http://www.w3.org/1999/xlink" content-type="dwc:verbatimCoordinates" xlink:type="simple"><named-content content-type="geo-json" specific-use="{&#34;type&#34;:&#34;Point&#34;,&#34;coordinates&#34;:[-34.731667,-7.116667]}" id="NCID0EONAE" xlink:type="simple">07°07'00"S; 34°43'54"W</named-content></named-content>, 1 spec., <named-content xmlns:xlink="http://www.w3.org/1999/xlink" content-type="date" id="NCID0ETNAE" xlink:type="simple">11 March 2006</named-content>; <named-content xmlns:xlink="http://www.w3.org/1999/xlink" content-type="voucher code" xlink:title="Echinodermata Collection of Federal University of Paraiba" id="NCID0EXNAE" xlink:type="simple"><abbrev content-type="collection" xlink:title="Echinodermata Collection of Federal University of Paraiba" id="ABBRID0E2NAE" xlink:type="simple">UFPB.ECH</abbrev>-2053</named-content>, João Pessoa, Paraiba State, Brazil, <named-content xmlns:xlink="http://www.w3.org/1999/xlink" content-type="dwc:verbatimCoordinates" xlink:type="simple"><named-content content-type="geo-json" specific-use="{&#34;type&#34;:&#34;Point&#34;,&#34;coordinates&#34;:[-34.739167,-7.084722]}" id="NCID0EEOAE" xlink:type="simple">07°05'05"S; 34°44'21"W</named-content></named-content>, 12m, 5 spec., <named-content xmlns:xlink="http://www.w3.org/1999/xlink" content-type="date" id="NCID0EJOAE" xlink:type="simple">24 June 2005</named-content>; <named-content xmlns:xlink="http://www.w3.org/1999/xlink" content-type="voucher code" xlink:title="Echinodermata Collection of Federal University of Paraiba" id="NCID0ENOAE" xlink:type="simple"><abbrev content-type="collection" xlink:title="Echinodermata Collection of Federal University of Paraiba" id="ABBRID0EROAE" xlink:type="simple">UFPB.ECH</abbrev>-2057</named-content>, Reefs in front of the yacht club, Bessa Beach, João Pessoa, Paraiba State, Brazil, 1 spec., <named-content xmlns:xlink="http://www.w3.org/1999/xlink" content-type="date" id="NCID0EXOAE" xlink:type="simple">26 February 2006</named-content>; <named-content xmlns:xlink="http://www.w3.org/1999/xlink" content-type="voucher code" xlink:title="Echinodermata Collection of Federal University of Paraiba" id="NCID0E2OAE" xlink:type="simple"><abbrev content-type="collection" xlink:title="Echinodermata Collection of Federal University of Paraiba" id="ABBRID0E6OAE" xlink:type="simple">UFPB.ECH</abbrev>-2049</named-content>, João Pessoa, Paraiba State, Brazil, <named-content xmlns:xlink="http://www.w3.org/1999/xlink" content-type="dwc:verbatimCoordinates" xlink:type="simple"><named-content content-type="geo-json" specific-use="{&#34;type&#34;:&#34;Point&#34;,&#34;coordinates&#34;:[-34.798889,-7.083611]}" id="NCID0EIPAE" xlink:type="simple">7°05'01"S; 34°47'56"W</named-content></named-content>, 50 spec., <named-content xmlns:xlink="http://www.w3.org/1999/xlink" content-type="date" id="NCID0ENPAE" xlink:type="simple">9 March 2006</named-content>; <named-content xmlns:xlink="http://www.w3.org/1999/xlink" content-type="voucher code" xlink:title="Echinodermata Collection of Federal University of Paraiba" id="NCID0ERPAE" xlink:type="simple"><abbrev content-type="collection" xlink:title="Echinodermata Collection of Federal University of Paraiba" id="ABBRID0EVPAE" xlink:type="simple">UFPB.ECH</abbrev>-2052</named-content>, João Pessoa, Paraiba State, Brazil, 7°05’S, 10 m, 15 spec., <named-content xmlns:xlink="http://www.w3.org/1999/xlink" content-type="date" id="NCID0E2PAE" xlink:type="simple">22 February 2006</named-content>; <named-content xmlns:xlink="http://www.w3.org/1999/xlink" content-type="voucher code" xlink:title="Echinodermata Collection of Federal University of Paraiba" id="NCID0E6PAE" xlink:type="simple"><abbrev content-type="collection" xlink:title="Echinodermata Collection of Federal University of Paraiba" id="ABBRID0EDQAE" xlink:type="simple">UFPB.ECH</abbrev>-2037</named-content>, Cabo Branco Beach, João Pessoa, Paraiba State, <!--PageBreak--><!--PageBreak-->Brazil, 1 spec., <named-content xmlns:xlink="http://www.w3.org/1999/xlink" content-type="date" id="NCID0EMQAE" xlink:type="simple">17 September 2001</named-content>; <named-content xmlns:xlink="http://www.w3.org/1999/xlink" content-type="voucher code" xlink:title="Echinodermata Collection of Federal University of Paraiba" id="NCID0EQQAE" xlink:type="simple"><abbrev content-type="collection" xlink:title="Echinodermata Collection of Federal University of Paraiba" id="ABBRID0EUQAE" xlink:type="simple">UFPB.ECH</abbrev>-2038</named-content>, João Pessoa, Paraiba State, Brazil, <named-content xmlns:xlink="http://www.w3.org/1999/xlink" content-type="dwc:verbatimCoordinates" xlink:type="simple"><named-content content-type="geo-json" specific-use="{&#34;type&#34;:&#34;Point&#34;,&#34;coordinates&#34;:[-34.750000,-7.063333]}" id="NCID0E4QAE" xlink:type="simple">7°03'48"S; 34°45’W</named-content></named-content>, 15m, 5 spec., <named-content xmlns:xlink="http://www.w3.org/1999/xlink" content-type="date" id="NCID0ECRAE" xlink:type="simple">21 March 2006</named-content>; <named-content xmlns:xlink="http://www.w3.org/1999/xlink" content-type="voucher code" xlink:title="Echinodermata Collection of Federal University of Paraiba" id="NCID0EGRAE" xlink:type="simple"><abbrev content-type="collection" xlink:title="Echinodermata Collection of Federal University of Paraiba" id="ABBRID0EKRAE" xlink:type="simple">UFPB.ECH</abbrev>-2033</named-content>, João Pessoa, Paraiba State, Brazil, <named-content xmlns:xlink="http://www.w3.org/1999/xlink" content-type="dwc:verbatimCoordinates" xlink:type="simple"><named-content content-type="geo-json" specific-use="{&#34;type&#34;:&#34;Point&#34;,&#34;coordinates&#34;:[-34.798611,-7.017222]}" id="NCID0ETRAE" xlink:type="simple">7°01'02"S; 34°47'55"W</named-content></named-content>, 10m, 13 spec., <named-content xmlns:xlink="http://www.w3.org/1999/xlink" content-type="date" id="NCID0EYRAE" xlink:type="simple">6 March 2006</named-content>; <named-content xmlns:xlink="http://www.w3.org/1999/xlink" content-type="voucher code" xlink:title="Echinodermata Collection of Federal University of Paraiba" id="NCID0E3RAE" xlink:type="simple"><abbrev content-type="collection" xlink:title="Echinodermata Collection of Federal University of Paraiba" id="ABBRID0EASAE" xlink:type="simple">UFPB.ECH</abbrev>-2030</named-content>, João Pessoa, Paraiba State, Brazil, <named-content xmlns:xlink="http://www.w3.org/1999/xlink" content-type="dwc:verbatimCoordinates" xlink:type="simple"><named-content content-type="geo-json" specific-use="{&#34;type&#34;:&#34;Point&#34;,&#34;coordinates&#34;:[-34.798889,-7.083611]}" id="NCID0EJSAE" xlink:type="simple">7°05'01"S; 34°47'56” W</named-content></named-content>, 93 spec., <named-content xmlns:xlink="http://www.w3.org/1999/xlink" content-type="date" id="NCID0EOSAE" xlink:type="simple">9 March 2006</named-content>; <named-content xmlns:xlink="http://www.w3.org/1999/xlink" content-type="voucher code" xlink:title="Echinodermata Collection of Federal University of Paraiba" id="NCID0ESSAE" xlink:type="simple"><abbrev content-type="collection" xlink:title="Echinodermata Collection of Federal University of Paraiba" id="ABBRID0EWSAE" xlink:type="simple">UFPB.ECH</abbrev>-2031</named-content>, João Pessoa, Paraiba State, Brazil, <named-content xmlns:xlink="http://www.w3.org/1999/xlink" content-type="dwc:verbatimCoordinates" xlink:type="simple"><named-content content-type="geo-json" specific-use="{&#34;type&#34;:&#34;Point&#34;,&#34;coordinates&#34;:[-34.767778,-7.099722]}" id="NCID0E6SAE" xlink:type="simple">7°05'59"S; 34°46'04"W</named-content></named-content>, 10 m, 226 spec., <named-content xmlns:xlink="http://www.w3.org/1999/xlink" content-type="date" id="NCID0EETAE" xlink:type="simple">14 March 2006</named-content>; <named-content xmlns:xlink="http://www.w3.org/1999/xlink" content-type="voucher code" xlink:title="Echinodermata Collection of Federal University of Paraiba" id="NCID0EITAE" xlink:type="simple"><abbrev content-type="collection" xlink:title="Echinodermata Collection of Federal University of Paraiba" id="ABBRID0EMTAE" xlink:type="simple">UFPB.ECH</abbrev>-1683</named-content>, João Pessoa, Paraiba State, Brazil, <named-content xmlns:xlink="http://www.w3.org/1999/xlink" content-type="dwc:verbatimCoordinates" xlink:type="simple"><named-content content-type="geo-json" specific-use="{&#34;type&#34;:&#34;Point&#34;,&#34;coordinates&#34;:[-34.739167,-7.084750]}" id="NCID0EVTAE" xlink:type="simple">7°05'05.1"S; 34°44'21"W</named-content></named-content>, 12 m, 14 spec., <named-content xmlns:xlink="http://www.w3.org/1999/xlink" content-type="date" id="NCID0E1TAE" xlink:type="simple">24 June 2005</named-content>.</p></tp:treatment-sec><tp:treatment-sec sec-type="diagnosis" id="SECID0E5TAE"><title>Diagnosis.</title><p>Small body, reaching 7 mm, anterior and posterior ends slightly upturned. Color brown in life and in alcohol, tube feet light brown to white. Tube feet only in the radii. Tentacles ten, branched, two ventral ones smaller. Skin thin, smooth. Body wall ossicles comprise oval tables (with disc up to 64 µm long) with four central holes, sometimes more elongated and also with smaller holes marginally and smooth multilocular plates; spire low, with two short pillars ending in 2–3 blunt teeth. Tube feet with supporting plates, curved support tables of variable height, and endplates. Tentacles with rosettes and rods. Introvert with rosettes.</p></tp:treatment-sec><tp:treatment-sec sec-type="etymology" id="SECID0EDUAE"><title>Etymology.</title><p>The species epithet is derived from the name of the State where it was collected (Paraíba State, Brazil).</p></tp:treatment-sec><tp:treatment-sec sec-type="description" id="SECID0EIUAE"><title>Description of holotype.</title><p>Specimen (female) small, globiform, slightly curved, length along the body 7 mm and breadth in mid-body 3 mm (Figure <xref ref-type="fig" rid="F1">1A, B, C</xref>). Preserved coloration brown, podia and tentacles light brown to white. Mouth upturned; anus terminal with five small papillae and five delicate anal teeth (Figure <xref ref-type="fig" rid="F3">3J</xref>). Tentacles extended, ten, well-branched, largest about 1.5–2 mm long, two ventral ones smaller. Tube feet restricted to radii, in double rows, longer in the ventral radii, shorter dorsally. Interambulacra usually naked, without papillae, warts or tubercles. Skin smooth, slightly translucid, with numerous small ossicles. Introvert thin, short, without tube feet.</p><fig id="F1" position="float" orientation="portrait"><label>Figure 1.</label><caption><p>
          <italic><tp:taxon-name><tp:taxon-name-part taxon-name-part-type="genus">Pentamera</tp:taxon-name-part> <tp:taxon-name-part taxon-name-part-type="species">paraibanensis</tp:taxon-name-part></tp:taxon-name></italic> sp. n. External view of holotype, <bold>A</bold> Dorsal <bold>B</bold> Ventral <bold>C</bold> Lateral <bold>D</bold> External view of specimen <named-content xmlns:xlink="http://www.w3.org/1999/xlink" content-type="voucher code" xlink:title="Echinodermata Collection of Federal University of Paraiba" id="NCID0EQVAE" xlink:type="simple"><abbrev content-type="collection" xlink:title="Echinodermata Collection of Federal University of Paraiba" id="ABBRID0EUVAE" xlink:type="simple">UFPB.ECH</abbrev>-2048</named-content>, <bold>E</bold> External view of specimen <named-content xmlns:xlink="http://www.w3.org/1999/xlink" content-type="voucher code" xlink:title="Echinodermata Collection of Federal University of Paraiba" id="NCID0E3VAE" xlink:type="simple"><abbrev content-type="collection" xlink:title="Echinodermata Collection of Federal University of Paraiba" id="ABBRID0EAWAE" xlink:type="simple">UFPB.ECH</abbrev>-2058</named-content> <bold>F</bold> External view of specimen <named-content xmlns:xlink="http://www.w3.org/1999/xlink" content-type="voucher code" xlink:title="Echinodermata Collection of Federal University of Paraiba" id="NCID0EIWAE" xlink:type="simple"><abbrev content-type="collection" xlink:title="Echinodermata Collection of Federal University of Paraiba" id="ABBRID0EMWAE" xlink:type="simple">UFPB.ECH</abbrev>-2089</named-content>. <bold>G</bold> Calcareous ring <bold>H</bold> Rosette of tentacles <bold>I</bold> Table from body wall <bold>J</bold> Support tables from tube feet.</p></caption><graphic xmlns:xlink="http://www.w3.org/1999/xlink" xlink:href="zookeys-634-001-g001.jpg" position="float" orientation="portrait" xlink:type="simple" id="oo_111803.jpg"/></fig><p>Calcareous ring complex, not fragmented, with posterior processes elongated (Figure <xref ref-type="fig" rid="F1">1G</xref>). Radial plates longer than interradial, approximately 2 mm high and 0.5 mm wide, anterior part bifid, posterior processes with small pieces; interradial plates triangular anteriorly, with posterior margin convex, 1.3 mm high and 0.3 mm wide. Polian vesicle single, short, saccular, located slightly to left of ventral mesentery; stone canal thin, straight, elongated; madreporite well calcified, bean-shaped. Gonads in one tuft of several tubules attached anteriorly, unbranched but forming several saccules along the tubule, filling the entire body cavity, full of eggs in various stages of development. Longitudinal muscles thin; retractors also thin, more delicate. Respiratory trees confined to posterior quarter of body, with short branches.</p><p>Characteristic ossicles of body wall as oval tables with disc of usually four perforations and a low spire of two pillars (Figures <xref ref-type="fig" rid="F1">1I</xref> and <xref ref-type="fig" rid="F2">2D and H</xref>), 50–70 µm long and 20–30 µm high, ending in 2–3 teeth. Other body wall ossicles include some irregular smooth plates (Figure <xref ref-type="fig" rid="F3">3G</xref>). Tube feet ossicles of three types, supporting tables with curved disc with four central holes and 1–3 holes at ends, disc 128 µm long and spire 30 µm high (Figures <xref ref-type="fig" rid="F1">1J</xref>; <xref ref-type="fig" rid="F2">2F–G</xref>, and <xref ref-type="fig" rid="F3">3B–F</xref>). Elongate perforated plates, 99 µm long and 40 µm wide (Figure <xref ref-type="fig" rid="F2">2E</xref> and <xref ref-type="fig" rid="F3">3A</xref>), and rounded endplates with central perforations smaller than others, about 170 µm in diameter (Figure <xref ref-type="fig" rid="F3">3H–I</xref>). Some large plates also occur <!--PageBreak-->near the podia (Figure <xref ref-type="fig" rid="F2">2I</xref>). Introvert with rosettes only (Figure <xref ref-type="fig" rid="F2">2C</xref>). Tentacles with rods of various sizes, some delicate, with perforations at each end, some curved, others with four arms; irregular perforated plates, oblong, straight to slightly curved, medial perforations larger (Figure <xref ref-type="fig" rid="F2">2B</xref>) and rosettes similar to those of introvert (Figure <xref ref-type="fig" rid="F1">1H</xref>, <xref ref-type="fig" rid="F2">2A</xref>).</p><fig id="F2" position="float" orientation="portrait"><label>Figure 2.</label><caption><p>
          <italic><tp:taxon-name><tp:taxon-name-part taxon-name-part-type="genus">Pentamera</tp:taxon-name-part> <tp:taxon-name-part taxon-name-part-type="species">paraibanensis</tp:taxon-name-part></tp:taxon-name></italic> sp. n. <bold>A</bold> Rosettes from tentacles <bold>B</bold> Rods from tentacles <bold>C</bold> Rosettes from introvert <bold>D</bold> Tables from dorsal body wall <bold>E</bold> Support plates from dorsal tube feet <bold>F</bold> Base of support tables from dorsal tube feet <bold>G</bold> Support tables from dorsal tube feet <bold>H</bold> Tables from ventral body wall, the more elongated table was found near the anus <bold>I</bold> Large plate of tube feet.</p></caption><graphic xmlns:xlink="http://www.w3.org/1999/xlink" xlink:href="zookeys-634-001-g002.jpg" position="float" orientation="portrait" xlink:type="simple" id="oo_111804.jpg"/></fig><fig id="F3" position="float" orientation="portrait"><label>Figure 3.</label><caption><p>
          <italic><tp:taxon-name><tp:taxon-name-part taxon-name-part-type="genus">Pentamera</tp:taxon-name-part> <tp:taxon-name-part taxon-name-part-type="species">paraibanensis</tp:taxon-name-part></tp:taxon-name></italic> sp. n. <bold>A</bold> Support plates from ventral body wall <bold>B</bold> Base of support tables from ventral tube feet <bold>C</bold> Curved base of support tables from ventral tube feet <bold>D</bold> Support plate of tube feet <bold>E</bold> Support tables from ventral tube feet <bold>F</bold> Curved support tables from ventral tube feet <bold>G</bold> Large plate from body wall near the anus <bold>H</bold> Endplate from dorsal tube feet <bold>I</bold> Endplate from ventral tube feet <bold>J</bold> Anal tooth.</p></caption><graphic xmlns:xlink="http://www.w3.org/1999/xlink" xlink:href="zookeys-634-001-g003.jpg" position="float" orientation="portrait" xlink:type="simple" id="oo_111805.jpg"/></fig></tp:treatment-sec><tp:treatment-sec sec-type="Morphometry" id="SECID0EV2AE"><title>Morphometry.</title><p>(See Table <xref ref-type="table" rid="T1">1</xref> below). Rosettes of tentacles are larger than those of introvert. In general, ossicles from dorsal surface larger than those from ventral surface. <!--PageBreak--><!--PageBreak-->Dorsally, tables of anterior region are larger than of posterior region but their spire is lower. Endplates are also larger anteriorly. Supporting tables of the podia are smaller in posterior region, but are wider and higher anteriorly. On ventral surface, the tables from anterior part are slightly larger than posteriorly. Endplates of the postero-ventral surface are larger than the anterodorsal surface, about 140 µm in diameter. The supporting tables are slightly larger and taller anteriorly, but wider posteriorly (108.08 × 26.51 × 17.47 µm). The supporting plates from the posterior region are larger, approx. 103 µm.</p><table-wrap id="T1" position="float" orientation="portrait"><label>Table 1.</label><caption><p>Ossicle morphometry of <italic><tp:taxon-name><tp:taxon-name-part taxon-name-part-type="genus">Pentamera</tp:taxon-name-part> <tp:taxon-name-part taxon-name-part-type="species">paraibanensis</tp:taxon-name-part></tp:taxon-name></italic> sp. n. <abbrev xmlns:xlink="http://www.w3.org/1999/xlink" id="ABBRID0EV3AE" xlink:type="simple">SD<def><p>, standard deviation</p></def></abbrev>; <abbrev xmlns:xlink="http://www.w3.org/1999/xlink" id="ABBRID0E23AE" xlink:type="simple">N<def><p>, number of ossicles measured</p></def></abbrev>.</p></caption><table id="TID0E6XAG" rules="all"><tbody><tr><th rowspan="1" colspan="6">Tentacle</th><th rowspan="1" colspan="2">Introvert</th><th rowspan="1" colspan="1"/><th rowspan="1" colspan="1"/></tr><tr><td rowspan="1" colspan="1"/><td rowspan="1" colspan="1">Rosette Length (µm)</td><td rowspan="1" colspan="1">Width (µm)</td><td rowspan="1" colspan="1">Rods Length (µm)</td><td rowspan="1" colspan="1">Width (µm)</td><td rowspan="1" colspan="1"/><td rowspan="1" colspan="1">Rosette Length (µm)</td><td rowspan="1" colspan="1">Width (µm)</td><td rowspan="1" colspan="1"/><td rowspan="1" colspan="1"/></tr><tr><td rowspan="1" colspan="1">Mean</td><td rowspan="1" colspan="1">44.1</td><td rowspan="1" colspan="1">25.84</td><td rowspan="1" colspan="1">89.6</td><td rowspan="1" colspan="1">8.36</td><td rowspan="1" colspan="1"/><td rowspan="1" colspan="1">34.18</td><td rowspan="1" colspan="1">20.88</td><td rowspan="1" colspan="1"/><td rowspan="1" colspan="1"/></tr><tr><td rowspan="1" colspan="1">
                      <abbrev xmlns:xlink="http://www.w3.org/1999/xlink" xlink:title="standard deviation" id="ABBRID0EV6AE" xlink:type="simple">SD</abbrev>
                    </td><td rowspan="1" colspan="1">11.2</td><td rowspan="1" colspan="1">6.17</td><td rowspan="1" colspan="1">38.48</td><td rowspan="1" colspan="1">3.83</td><td rowspan="1" colspan="1"/><td rowspan="1" colspan="1">8.41</td><td rowspan="1" colspan="1">4.05</td><td rowspan="1" colspan="1"/><td rowspan="1" colspan="1"/></tr><tr><td rowspan="1" colspan="1">N</td><td rowspan="1" colspan="1">40</td><td rowspan="1" colspan="1">40</td><td rowspan="1" colspan="1">40</td><td rowspan="1" colspan="1">40</td><td rowspan="1" colspan="1"/><td rowspan="1" colspan="1">40</td><td rowspan="1" colspan="1">40</td><td rowspan="1" colspan="1"/><td rowspan="1" colspan="1"/></tr><tr><th rowspan="1" colspan="10">Anterior region dorsal</th></tr><tr><td rowspan="2" colspan="1"/><td rowspan="1" colspan="3">Table</td><td rowspan="1" colspan="1">Endplate</td><td rowspan="1" colspan="2">Supporting tables</td><td rowspan="1" colspan="3">Supporting plates</td></tr><tr><td rowspan="1" colspan="1">Length (µm)</td><td rowspan="1" colspan="1">Width (µm)</td><td rowspan="1" colspan="1">Height (µm)</td><td rowspan="1" colspan="1">Diameter (µm)</td><td rowspan="1" colspan="1">Length (µm)</td><td rowspan="1" colspan="1">Width (µm)</td><td rowspan="1" colspan="1">Height (µm)</td><td rowspan="1" colspan="1">Length (µm)</td><td rowspan="1" colspan="1">Width (µm)</td></tr><tr><td rowspan="1" colspan="1">Mean</td><td rowspan="1" colspan="1">64.05</td><td rowspan="1" colspan="1">43.98</td><td rowspan="1" colspan="1">15.76</td><td rowspan="1" colspan="1">136.58</td><td rowspan="1" colspan="1">108.59</td><td rowspan="1" colspan="1">25.92</td><td rowspan="1" colspan="1">19.76</td><td rowspan="1" colspan="1">109.6</td><td rowspan="1" colspan="1">34.3</td></tr><tr><td rowspan="1" colspan="1">
                      <abbrev xmlns:xlink="http://www.w3.org/1999/xlink" xlink:title="standard deviation" id="ABBRID0EIEAG" xlink:type="simple">SD</abbrev>
                    </td><td rowspan="1" colspan="1">6.38</td><td rowspan="1" colspan="1">4.11</td><td rowspan="1" colspan="1">3.28</td><td rowspan="1" colspan="1">18.14</td><td rowspan="1" colspan="1">9.64</td><td rowspan="1" colspan="1">3.39</td><td rowspan="1" colspan="1">3.58</td><td rowspan="1" colspan="1">14.8</td><td rowspan="1" colspan="1">5.65</td></tr><tr><td rowspan="1" colspan="1">N</td><td rowspan="1" colspan="1">40</td><td rowspan="1" colspan="1">40</td><td rowspan="1" colspan="1">40</td><td rowspan="1" colspan="1">20</td><td rowspan="1" colspan="1">30</td><td rowspan="1" colspan="1">30</td><td rowspan="1" colspan="1">30</td><td rowspan="1" colspan="1">20</td><td rowspan="1" colspan="1">20</td></tr><tr><th rowspan="1" colspan="10">Posterior region dorsal</th></tr><tr><td rowspan="2" colspan="1"/><td rowspan="1" colspan="3">Table</td><td rowspan="1" colspan="1">Endplate</td><td rowspan="1" colspan="3">Supporting tables</td><td rowspan="1" colspan="2">Concave plates</td></tr><tr><td rowspan="1" colspan="1">Length (µm)</td><td rowspan="1" colspan="1">Width (µm)</td><td rowspan="1" colspan="1">Height (µm)</td><td rowspan="1" colspan="1">Diameter (µm)</td><td rowspan="1" colspan="1">Length (µm)</td><td rowspan="1" colspan="1">Width (µm)</td><td rowspan="1" colspan="1">Height (µm)</td><td rowspan="1" colspan="1">Length (µm)</td><td rowspan="1" colspan="1">Width (µm)</td></tr><tr><td rowspan="1" colspan="1">Mean</td><td rowspan="1" colspan="1">60.43</td><td rowspan="1" colspan="1">42</td><td rowspan="1" colspan="1">16.84</td><td rowspan="1" colspan="1">120.86</td><td rowspan="1" colspan="1">99.58</td><td rowspan="1" colspan="1">30.5</td><td rowspan="1" colspan="1">20.09</td><td rowspan="1" colspan="1">72.45</td><td rowspan="1" colspan="1">55.65</td></tr><tr><td rowspan="1" colspan="1">
                      <abbrev xmlns:xlink="http://www.w3.org/1999/xlink" xlink:title="standard deviation" id="ABBRID0E1IAG" xlink:type="simple">SD</abbrev>
                    </td><td rowspan="1" colspan="1">5.58</td><td rowspan="1" colspan="1">4.34</td><td rowspan="1" colspan="1">2.51</td><td rowspan="1" colspan="1">54</td><td rowspan="1" colspan="1">8.52</td><td rowspan="1" colspan="1">6.41</td><td rowspan="1" colspan="1">2.97</td><td rowspan="1" colspan="1">9.45</td><td rowspan="1" colspan="1">10.45</td></tr><tr><td rowspan="1" colspan="1">N</td><td rowspan="1" colspan="1">40</td><td rowspan="1" colspan="1">40</td><td rowspan="1" colspan="1">40</td><td rowspan="1" colspan="1">10</td><td rowspan="1" colspan="1">30</td><td rowspan="1" colspan="1">30</td><td rowspan="1" colspan="1">30</td><td rowspan="1" colspan="1">15</td><td rowspan="1" colspan="1">15</td></tr><tr><td rowspan="2" colspan="1"/><td rowspan="1" colspan="2">Supporting plate</td><td rowspan="1" colspan="2"/><td rowspan="1" colspan="1"/><td rowspan="1" colspan="1"/><td rowspan="1" colspan="1"/><td rowspan="1" colspan="1"/><td rowspan="1" colspan="1"/></tr><tr><td rowspan="1" colspan="1">Length (µm)</td><td rowspan="1" colspan="1">Width (µm)</td><td rowspan="1" colspan="1"/><td rowspan="1" colspan="1"/><td rowspan="1" colspan="1"/><td rowspan="1" colspan="1"/><td rowspan="1" colspan="1"/><td rowspan="1" colspan="1"/><td rowspan="1" colspan="1"/></tr><tr><td rowspan="1" colspan="1">Mean</td><td rowspan="1" colspan="1">83.3</td><td rowspan="1" colspan="1">29.4</td><td rowspan="1" colspan="1"/><td rowspan="1" colspan="1"/><td rowspan="1" colspan="1"/><td rowspan="1" colspan="1"/><td rowspan="1" colspan="1"/><td rowspan="1" colspan="1"/><td rowspan="1" colspan="1"/></tr><tr><td rowspan="1" colspan="1">
                      <abbrev xmlns:xlink="http://www.w3.org/1999/xlink" xlink:title="standard deviation" id="ABBRID0ERNAG" xlink:type="simple">SD</abbrev>
                    </td><td rowspan="1" colspan="1">11.59</td><td rowspan="1" colspan="1">4</td><td rowspan="1" colspan="1"/><td rowspan="1" colspan="1"/><td rowspan="1" colspan="1"/><td rowspan="1" colspan="1"/><td rowspan="1" colspan="1"/><td rowspan="1" colspan="1"/><td rowspan="1" colspan="1"/></tr><tr><td rowspan="1" colspan="1">N</td><td rowspan="1" colspan="1">10</td><td rowspan="1" colspan="1">10</td><td rowspan="1" colspan="1"/><td rowspan="1" colspan="1"/><td rowspan="1" colspan="1"/><td rowspan="1" colspan="1"/><td rowspan="1" colspan="1"/><td rowspan="1" colspan="1"/><td rowspan="1" colspan="1"/></tr><tr><th rowspan="1" colspan="10">Anterior region ventral</th></tr><tr><td rowspan="2" colspan="1"/><td rowspan="1" colspan="3">Table</td><td rowspan="1" colspan="1">Endplate</td><td rowspan="1" colspan="2">Supporting tables</td><td rowspan="1" colspan="3">Supporting plates</td></tr><tr><td rowspan="1" colspan="1">Length (µm)</td><td rowspan="1" colspan="1">Width (µm)</td><td rowspan="1" colspan="1">Height (µm)</td><td rowspan="1" colspan="1">Diameter (µm)</td><td rowspan="1" colspan="1">Length (µm)</td><td rowspan="1" colspan="1">Width (µm)</td><td rowspan="1" colspan="1">Height (µm)</td><td rowspan="1" colspan="1">Length (µm)</td><td rowspan="1" colspan="1">Width (µm)</td></tr><tr><td rowspan="1" colspan="1">Mean</td><td rowspan="1" colspan="1">60.78</td><td rowspan="1" colspan="1">42.21</td><td rowspan="1" colspan="1">15.85</td><td rowspan="1" colspan="1">114.33</td><td rowspan="1" colspan="1">109.17</td><td rowspan="1" colspan="1">25.28</td><td rowspan="1" colspan="1">19,88</td><td rowspan="1" colspan="1">101,26</td><td rowspan="1" colspan="1">26,95</td></tr><tr><td rowspan="1" colspan="1">
                      <abbrev xmlns:xlink="http://www.w3.org/1999/xlink" xlink:title="standard deviation" id="ABBRID0EDSAG" xlink:type="simple">SD</abbrev>
                    </td><td rowspan="1" colspan="1">5.73</td><td rowspan="1" colspan="1">4.71</td><td rowspan="1" colspan="1">2.75</td><td rowspan="1" colspan="1">14.96</td><td rowspan="1" colspan="1">8,37</td><td rowspan="1" colspan="1">3,65</td><td rowspan="1" colspan="1">3,13</td><td rowspan="1" colspan="1">22,91</td><td rowspan="1" colspan="1">4,09</td></tr><tr><td rowspan="1" colspan="1">N</td><td rowspan="1" colspan="1">40</td><td rowspan="1" colspan="1">40</td><td rowspan="1" colspan="1">40</td><td rowspan="1" colspan="1">10</td><td rowspan="1" colspan="1">30</td><td rowspan="1" colspan="1">30</td><td rowspan="1" colspan="1">30</td><td rowspan="1" colspan="1">10</td><td rowspan="1" colspan="1">10</td></tr><tr><th rowspan="1" colspan="10">Posterior region ventral</th></tr><tr><td rowspan="2" colspan="1"/><td rowspan="1" colspan="3">Table</td><td rowspan="1" colspan="1">Endplate</td><td rowspan="1" colspan="2">Supporting tables</td><td rowspan="1" colspan="3">Supporting plates</td></tr><tr><td rowspan="1" colspan="1">Length (µm)</td><td rowspan="1" colspan="1">Width (µm)</td><td rowspan="1" colspan="1">Height (µm)</td><td rowspan="1" colspan="1">Diameter (µm)</td><td rowspan="1" colspan="1">Length (µm)</td><td rowspan="1" colspan="1">Width (µm)</td><td rowspan="1" colspan="1">Height (µm)</td><td rowspan="1" colspan="1">Length (µm)</td><td rowspan="1" colspan="1">Width (µm)</td></tr><tr><td rowspan="1" colspan="1">Mean</td><td rowspan="1" colspan="1">58.14</td><td rowspan="1" colspan="1">40.57</td><td rowspan="1" colspan="1">18.37</td><td rowspan="1" colspan="1">140.46</td><td rowspan="1" colspan="1">108.08</td><td rowspan="1" colspan="1">26.51</td><td rowspan="1" colspan="1">17.47</td><td rowspan="1" colspan="1">103.34</td><td rowspan="1" colspan="1">28.06</td></tr><tr><td rowspan="1" colspan="1">
                      <abbrev xmlns:xlink="http://www.w3.org/1999/xlink" xlink:title="standard deviation" id="ABBRID0EVWAG" xlink:type="simple">SD</abbrev>
                    </td><td rowspan="1" colspan="1">5.26</td><td rowspan="1" colspan="1">4.17</td><td rowspan="1" colspan="1">3.69</td><td rowspan="1" colspan="1">16.3</td><td rowspan="1" colspan="1">11.81</td><td rowspan="1" colspan="1">4.69</td><td rowspan="1" colspan="1">2.46</td><td rowspan="1" colspan="1">10.13</td><td rowspan="1" colspan="1">6.95</td></tr><tr><td rowspan="1" colspan="1">N</td><td rowspan="1" colspan="1">40</td><td rowspan="1" colspan="1">40</td><td rowspan="1" colspan="1">40</td><td rowspan="1" colspan="1">10</td><td rowspan="1" colspan="1">35</td><td rowspan="1" colspan="1">35</td><td rowspan="1" colspan="1">35</td><td rowspan="1" colspan="1">25</td><td rowspan="1" colspan="1">25</td></tr></tbody></table></table-wrap></tp:treatment-sec><tp:treatment-sec sec-type="description" id="SECID0ETYAG"><title>Description of paratypes.</title><p>The paratypes are from 0.4 to 1 cm long. The ossicles of the body wall and other parts of the body are similar. Some tables are more elongated or have more than four perforations. The color varies from light to dark brown. Some specimens have their body dark brown and their tube feet light brown (Figures <xref ref-type="fig" rid="F1">1D–F</xref>).</p><!--PageBreak--></tp:treatment-sec><tp:treatment-sec sec-type="Color variations" id="SECID0E5YAG"><title>Color variations.</title><p>A total of 3225 specimens was examined, measuring 3–13 mm long and 3–3.5 mm wide in the mid part, and 1–2.5 mm at the ends were examined. In general, they all present a curved form, but some specimens are elongated or only slightly curved. The body wall is dark to light brown in color, sometimes with dark spots, the tube feet varying from whitish to yellowish, and the tentacles with translucent peduncles and brown to yellow branches. Most specimens present a brown coloration, with some dark brown spots and whitish tube feet.</p></tp:treatment-sec><tp:treatment-sec sec-type="distribution" id="SECID0EDZAG"><title>Distribution.</title><p>Bessa beach, reefs of Picãozinho, Cabo Branco beach, in Municipality of João Pessoa; Coqueirinho Beach, in municipality of Conde; with coordinates <named-content xmlns:xlink="http://www.w3.org/1999/xlink" content-type="dwc:verbatimCoordinates" xlink:type="simple"><named-content content-type="geo-json" specific-use="{&#34;type&#34;:&#34;Point&#34;,&#34;coordinates&#34;:[-34.753333,-6.983611]}" id="NCID0EMZAG" xlink:type="simple">6°59'01"S; 34°45'12"W</named-content></named-content> and <named-content xmlns:xlink="http://www.w3.org/1999/xlink" content-type="dwc:verbatimCoordinates" xlink:type="simple"><named-content content-type="geo-json" specific-use="{&#34;type&#34;:&#34;Point&#34;,&#34;coordinates&#34;:[-34.798889,-7.719167]}" id="NCID0EUZAG" xlink:type="simple">7°43'09"S; 34°47'56"W</named-content></named-content>, coast of Paraíba State, Brazil. Species found over the continental platform of the State of Paraíba, Brazil, up to 20 m deep.</p></tp:treatment-sec><tp:treatment-sec sec-type="habitat" id="SECID0EZZAG"><title>Habitat.</title><p>Most specimens were inside rhodoliths, but some samples were associated with <italic><tp:taxon-name><tp:taxon-name-part taxon-name-part-type="genus">Halimeda</tp:taxon-name-part></tp:taxon-name></italic> sp., were part of the phytal of <italic><tp:taxon-name><tp:taxon-name-part taxon-name-part-type="genus">Hypneia</tp:taxon-name-part></tp:taxon-name></italic> sp., or came from a rocky bottom.</p></tp:treatment-sec><tp:treatment-sec sec-type="remarks" id="SECID0EN1AG"><title>Remarks.</title><p>The new species seems to shed the calcareous ring when submitted to stress. Some specimens were without the tentacles and calcareous ring, and most of them presented tentacles and the calcareous ring totally extended outside the body. This seems a defense tactic of this animal. The specimens studied agree with the diagnosis of genus <italic><tp:taxon-name><tp:taxon-name-part taxon-name-part-type="genus">Pentamera</tp:taxon-name-part></tp:taxon-name></italic> as amended by <xref ref-type="bibr" rid="B10">Lambert (1998)</xref>. They share the structure of the calcareous ring and the type of body wall ossicles with other species currently classified in the genus <italic><tp:taxon-name><tp:taxon-name-part taxon-name-part-type="genus">Pentamera</tp:taxon-name-part></tp:taxon-name>. <tp:taxon-name><tp:taxon-name-part taxon-name-part-type="genus">Pentamera</tp:taxon-name-part> <tp:taxon-name-part taxon-name-part-type="species">paraibanensis</tp:taxon-name-part></tp:taxon-name></italic> sp. n. with its double row of tube feet, body wall with tables with two pillars, and with the shape of the supporting tables and endplates, has parallels with other species of the genus. <italic><tp:taxon-name><tp:taxon-name-part taxon-name-part-type="genus">Pentamera</tp:taxon-name-part> <tp:taxon-name-part taxon-name-part-type="species">paraibanensis</tp:taxon-name-part></tp:taxon-name></italic> sp. n. has similar tables as those of <italic><tp:taxon-name><tp:taxon-name-part taxon-name-part-type="genus">Pentamera</tp:taxon-name-part> <tp:taxon-name-part taxon-name-part-type="species">pediparva</tp:taxon-name-part></tp:taxon-name></italic> and <italic><tp:taxon-name><tp:taxon-name-part taxon-name-part-type="genus">Pentamera</tp:taxon-name-part> <tp:taxon-name-part taxon-name-part-type="species">constricta</tp:taxon-name-part></tp:taxon-name></italic>, but differs from both in the moderate calcareous ring, height of spire of supporting tables of tube feet, presence of rods and rosettes in tentacles and only rosettes in the introvert. In addition, these species have stiff and rough skin, while <italic><tp:taxon-name><tp:taxon-name-part taxon-name-part-type="genus">Pentamera</tp:taxon-name-part> <tp:taxon-name-part taxon-name-part-type="species">paraibanensis</tp:taxon-name-part></tp:taxon-name></italic> sp. n. has soft and smooth skin. We also compared the new species with other species of the genus <italic><tp:taxon-name><tp:taxon-name-part taxon-name-part-type="genus">Pentamera</tp:taxon-name-part></tp:taxon-name></italic>, as well as with other species of <tp:taxon-name><tp:taxon-name-part taxon-name-part-type="family">Phyllophoridae</tp:taxon-name-part></tp:taxon-name> reported from the South Atlantic directly or through specialized literature (e.g., <xref ref-type="bibr" rid="B2">Cherbonnier (1951)</xref>, <xref ref-type="bibr" rid="B4">Deichmann (1930</xref>, <xref ref-type="bibr" rid="B5">1938</xref>, <xref ref-type="bibr" rid="B6">1941</xref>), <xref ref-type="bibr" rid="B10">Lambert (1998)</xref>, and <xref ref-type="bibr" rid="B28">Tommasi (1969)</xref>.</p><p>The new species <italic><tp:taxon-name><tp:taxon-name-part taxon-name-part-type="genus">Pentamera</tp:taxon-name-part> <tp:taxon-name-part taxon-name-part-type="species">paraibanensis</tp:taxon-name-part></tp:taxon-name></italic> sp. n. differs of <italic><tp:taxon-name><tp:taxon-name-part taxon-name-part-type="genus">Pentamera</tp:taxon-name-part> <tp:taxon-name-part taxon-name-part-type="species">beebei</tp:taxon-name-part></tp:taxon-name></italic> Deichmann, 1938 and <italic><tp:taxon-name><tp:taxon-name-part taxon-name-part-type="genus">Pentamera</tp:taxon-name-part> <tp:taxon-name-part taxon-name-part-type="species">zacae</tp:taxon-name-part></tp:taxon-name></italic> Deichmann, 1938 by the absence of high pillars of the body wall tables; from <italic><tp:taxon-name><tp:taxon-name-part taxon-name-part-type="genus">Pentamera</tp:taxon-name-part> <tp:taxon-name-part taxon-name-part-type="species">chierchiae</tp:taxon-name-part></tp:taxon-name></italic> (Ludwig, 1887) by the absence of rods in the introvert and tables with spinous disc; from <italic><tp:taxon-name><tp:taxon-name-part taxon-name-part-type="genus">Pentamera</tp:taxon-name-part> <tp:taxon-name-part taxon-name-part-type="species">chiloensis</tp:taxon-name-part></tp:taxon-name></italic> (Ludwig, 1887) by the absence of quadrangular base of tables from the body wall, with pillars ending in several teeth; from <italic><tp:taxon-name><tp:taxon-name-part taxon-name-part-type="genus">Pentamera</tp:taxon-name-part> <tp:taxon-name-part taxon-name-part-type="species">calcigera</tp:taxon-name-part></tp:taxon-name></italic> Stimpson, 1851 it can be distinguished by the absence of a dense layer of plates and by the form of the tables from the body wall; from <italic><tp:taxon-name><tp:taxon-name-part taxon-name-part-type="genus">Pentamera</tp:taxon-name-part> <tp:taxon-name-part taxon-name-part-type="species">charlottae</tp:taxon-name-part></tp:taxon-name></italic> Deichmann, 1938 by the absence of small tables from the body wall; from <italic><tp:taxon-name><tp:taxon-name-part taxon-name-part-type="genus">Pentamera</tp:taxon-name-part> <tp:taxon-name-part taxon-name-part-type="species">lissoplaca</tp:taxon-name-part></tp:taxon-name></italic> (Clark, 1924) by the absence of diamond-shaped tables and diminutive tables in the body wall. <italic><tp:taxon-name><tp:taxon-name-part taxon-name-part-type="genus">Pentamera</tp:taxon-name-part> <tp:taxon-name-part taxon-name-part-type="species">paraibanensis</tp:taxon-name-part></tp:taxon-name></italic> sp. n. differs from <italic><tp:taxon-name><tp:taxon-name-part taxon-name-part-type="genus">Pentamera</tp:taxon-name-part> <tp:taxon-name-part taxon-name-part-type="species">trachyplaca</tp:taxon-name-part></tp:taxon-name></italic> (Clark, 1924) by the absence of thick oval knobbed plates; from <!--PageBreak--><italic><tp:taxon-name><tp:taxon-name-part taxon-name-part-type="genus">Pentamera</tp:taxon-name-part> <tp:taxon-name-part taxon-name-part-type="species">pseudocalcigera</tp:taxon-name-part></tp:taxon-name></italic> Deichmann, 1938 by the absence of star-shaped plates in the body wall; and from <italic><tp:taxon-name><tp:taxon-name-part taxon-name-part-type="genus">Pentamera</tp:taxon-name-part> <tp:taxon-name-part taxon-name-part-type="species">rigida</tp:taxon-name-part></tp:taxon-name></italic> Lambert, 1998 it may be clearly distinguished by absence of large thick tables, knobbed plates in introvert and the shape of the calcareous ring.</p><p>
              <italic><tp:taxon-name><tp:taxon-name-part taxon-name-part-type="genus">Pentamera</tp:taxon-name-part> <tp:taxon-name-part taxon-name-part-type="species">paraibanensis</tp:taxon-name-part></tp:taxon-name></italic> sp. n. distinguishes of the other <tp:taxon-name><tp:taxon-name-part taxon-name-part-type="family">Phyllophoridae</tp:taxon-name-part></tp:taxon-name> species recorded to South Atlantic, <italic><tp:taxon-name><tp:taxon-name-part taxon-name-part-type="genus">Euthyonidiella</tp:taxon-name-part> <tp:taxon-name-part taxon-name-part-type="species">occidentalis</tp:taxon-name-part></tp:taxon-name></italic> (Ludwig, 1875), <italic><tp:taxon-name><tp:taxon-name-part taxon-name-part-type="genus">Neothyonidium</tp:taxon-name-part> <tp:taxon-name-part taxon-name-part-type="species">parvum</tp:taxon-name-part></tp:taxon-name></italic> (Ludwig, 1881), <italic><tp:taxon-name><tp:taxon-name-part taxon-name-part-type="genus">Stolus</tp:taxon-name-part> <tp:taxon-name-part taxon-name-part-type="species">cognatus</tp:taxon-name-part></tp:taxon-name></italic> (Lampert, 1885), <italic><tp:taxon-name><tp:taxon-name-part taxon-name-part-type="genus">Thyone</tp:taxon-name-part> <tp:taxon-name-part taxon-name-part-type="species">pawsoni</tp:taxon-name-part></tp:taxon-name></italic> Tommasi, 1972 and <italic><tp:taxon-name><tp:taxon-name-part taxon-name-part-type="genus">Thyone</tp:taxon-name-part> <tp:taxon-name-part taxon-name-part-type="species">pseudofusus</tp:taxon-name-part></tp:taxon-name></italic> Deichmann, 1930 by the form of the calcareous ring, arrangement of the tube feet on the body, and set of ossicles from body wall.</p></tp:treatment-sec><ref-list><ref id="B10"><mixed-citation xmlns:xlink="http://www.w3.org/1999/xlink" xlink:type="simple">
          <person-group><name name-style="western"><surname>Lambert</surname><given-names>P</given-names></name></person-group> (<year>1998</year>) <article-title><italic><tp:taxon-name><tp:taxon-name-part taxon-name-part-type="genus">Pentamera</tp:taxon-name-part> <tp:taxon-name-part taxon-name-part-type="species">rigida</tp:taxon-name-part></tp:taxon-name></italic> and <italic><tp:taxon-name><tp:taxon-name-part taxon-name-part-type="genus">P.</tp:taxon-name-part> <tp:taxon-name-part taxon-name-part-type="species">pediparva</tp:taxon-name-part></tp:taxon-name></italic>, two new species of sea cucumber from the west coast of North America (<tp:taxon-name><tp:taxon-name-part taxon-name-part-type="phylum">Echinodermata</tp:taxon-name-part></tp:taxon-name>: <tp:taxon-name><tp:taxon-name-part taxon-name-part-type="class">Holothuroidea</tp:taxon-name-part></tp:taxon-name>).</article-title> <source>Proceedings of the Biological Society of Washington</source> <volume>111</volume>(<issue>3</issue>): <fpage>535</fpage>–<lpage>550</lpage>.</mixed-citation></ref><ref id="B2"><mixed-citation xmlns:xlink="http://www.w3.org/1999/xlink" xlink:type="simple">
          <person-group><name name-style="western"><surname>Cherbonnier</surname><given-names>G</given-names></name></person-group> (<year>1951</year>) <article-title>Holothuries de l’Institut Royal des Sciences Naturelles de Belgique.</article-title> <source>Mémoires Institut Royal des Sciences Naturelles de Belgique</source> <volume>41</volume>(<issue>2</issue>): <fpage>1</fpage>–<lpage>65</lpage>.</mixed-citation></ref><ref id="B4"><mixed-citation xmlns:xlink="http://www.w3.org/1999/xlink" xlink:type="simple">
          <person-group><name name-style="western"><surname>Deichmann</surname><given-names>E</given-names></name></person-group> (<year>1930</year>) <article-title>The Holothurians of the Western Part of the Atlantic Ocean.</article-title> <source>Bulletin of the Museum of Comparative Zoology of Harvard</source> <volume>71</volume>: <fpage>43</fpage>–<lpage>236</lpage>.</mixed-citation></ref><ref id="B5"><mixed-citation xmlns:xlink="http://www.w3.org/1999/xlink" xlink:type="simple">
          <person-group><name name-style="western"><surname>Deichmann</surname><given-names>E</given-names></name></person-group> (<year>1938</year>) <article-title>Eastern Pacific Expeditions of the New York Zoological Society. XVI. Holothurians from the western coasts of Lower California and Central America, and from the Galapagos Islands.</article-title> <source>Zoologica, New York</source> <volume>23</volume>: <fpage>361</fpage>–<lpage>387</lpage>.</mixed-citation></ref><ref id="B6"><mixed-citation xmlns:xlink="http://www.w3.org/1999/xlink" xlink:type="simple">
          <person-group><name name-style="western"><surname>Deichmann</surname><given-names>E</given-names></name></person-group> (<year>1941</year>) <article-title>The <tp:taxon-name><tp:taxon-name-part taxon-name-part-type="class">Holothurioidea</tp:taxon-name-part></tp:taxon-name> collected by the Velero III during the years 1932 to 1938. Part I, Dendrochirota</article-title>, <source>Allan Hancock Pacific Expedition 1932–1940</source> <volume>8</volume>: <fpage>61</fpage>–<lpage>153</lpage>.</mixed-citation></ref><ref id="B28"><mixed-citation xmlns:xlink="http://www.w3.org/1999/xlink" xlink:type="simple">
          <person-group><name name-style="western"><surname>Tommasi</surname><given-names>LR</given-names></name></person-group> (<year>1969</year>) <article-title>Lista dos <tp:taxon-name><tp:taxon-name-part taxon-name-part-type="class">Holothuroidea</tp:taxon-name-part></tp:taxon-name> recentes do Brasil.</article-title> <source>Contribuições Avulsas do Instituto Oceanográfico</source> <volume>15</volume>: <fpage>1</fpage>–<lpage>29</lpage>. doi: <ext-link xlink:type="simple" ext-link-type="doi" xlink:href="10.1590/S0373-55241969000100001">10.1590/S0373-55241969000100001</ext-link></mixed-citation></ref></ref-list></tp:taxon-treatment>
